# Supplementary material for: Suppression of unwanted CRISPR-Cas9 editing by co-administration of catalytically inactivating truncated guide RNAs
Source: Nat Commun. 2020 Jun 1;11:2697. doi: 10.1038/s41467-020-16542-9 (PMC7264211; doi:10.1038/s41467-020-16542-9)
Supplement: Supplementary file 6 — Source Data [file 41467_2020_16542_MOESM6_ESM.xlsx]

## Sheet: Fig1b
Panel

## Sheet: Fig1c
Panel

## Sheet: Fig1d
Panel

## Sheet: Fig1e
Panel

## Sheet: Fig2a - plot
Panel

## Sheet: Fig2b - plot
Panel

## Sheet: Fig3a
Panel

## Sheet: Fig3b
Panel

## Sheet: Fig4a
Panel

## Sheet: Fig4b
Panel

[truncated: 59 more sheets: Fig5a, Fig5b, Fig6b, Fig6c, FigS1b, FigS1c, FigS2a, FigS2b, FigS2c, FigS3a, FigS3b, FigS3c, FigS3d, FigS3e, FigS3f, FigS3g, FigS3h, FigS3i, FigS3j, FigS3k …]
